# Supplementary material for: Exploring Structure and Function of Redox Intermediates in [NiFe]‐Hydrogenases by an Advanced Experimental Approach for Solvated, Lyophilized and Crystallized Metalloenzymes
Source: Angew Chem Int Ed Engl. 2021 May 5;60(29):15854–62. doi: 10.1002/anie.202100451 (PMC8360142; doi:10.1002/anie.202100451)
Supplement: Supplementary file 3 — Supplementary [file ANIE-60-15854-s002.xyz]

  165
Absolute Energy: -4921.622935 a.u.
Ni     4.860338     1.923136     9.639502
Fe     4.234297     1.881253     7.184537
 C     2.458913     1.382220     6.916650
 N     1.351677     1.005915     6.728116
 C     3.826278     3.612654     6.639336
 N     3.530223     4.716582     6.337504
 C     4.637539     1.312285     5.581216
 O     4.862035     0.935570     4.500260
 C     3.300090     5.581888    15.663252
 C     3.573655     4.570645    14.537626
 C     5.019564     4.053147    14.504066
 C     6.103833     5.072337    14.223149
 O     5.638111     6.193036    13.589955
 O     7.283653     4.927395    14.494444
 H     3.530059     5.146947    16.650482
 H     2.908997     3.696084    14.654898
 H     3.342472     5.015122    13.556546
 H     5.295727     3.552916    15.446519
 H     5.130877     3.299632    13.701947
 H     3.919247     6.483581    15.536467
 H     2.243945     5.896279    15.671980
 H     6.426523     6.743921    13.403149
 C     8.298169    -0.096139    11.696014
 C     7.089649    -0.101465    10.762102
 S     5.711610     0.936538    11.448629
 H     8.681595     0.926859    11.833349
 H     7.358365     0.336984     9.791773
 H     6.715493    -1.121870    10.580547
 H     9.108653    -0.717225    11.275693
 H     8.044946    -0.499467    12.690304
 C     3.308930    -2.140368     9.782002
 C     3.066171    -0.844604     8.997319
 S     4.640882    -0.009179     8.448850
 H     2.341395    -2.580270    10.074475
 H     2.487067    -1.020803     8.079548
 H     2.507801    -0.117155     9.600321
 H     3.855171    -2.880166     9.175707
 H     3.892576    -1.938655    10.694536
 C     9.067993    -3.362968     4.484920
 C     8.038995    -3.423740     5.623063
 C     7.008818    -2.268455     5.587490
 C     7.690533    -0.915488     5.773650
 O     8.297382    -0.344761     4.857963
 N     7.672017    -0.432477     7.056931
 H     7.486033    -4.378267     5.574788
 H     8.555511    -3.411143     6.599512
 H     6.503425    -2.251782     4.610632
 H     6.240528    -2.426202     6.363588
 H     7.930197     0.549382     7.180637
 H     6.934049    -0.749181     7.689019
 H     9.638365    -2.423402     4.513052
 H     8.567268    -3.411055     3.503389
 H     9.775379    -4.206006     4.548084
 C     1.050018    -1.236992     2.829983
 C    -0.365967    -1.118894     3.372576
 O    -1.366760    -1.135922     2.645744
 C     1.825989     0.087040     2.975137
 H     1.586787    -2.045555     3.357146
 H     1.958288     0.370973     4.031230
 H     2.828235     0.009156     2.529497
 H     1.288701     0.905373     2.471711
 H     0.962378    -1.524263     1.772485
 N    -0.451023    -0.971440     4.735763
 C    -1.717032    -0.588989     5.350014
 C    -2.078237     0.901693     5.138617
 O    -3.250986     1.251681     4.943334
 C    -1.705130    -0.918076     6.851141
 H    -0.882511    -0.384671     7.354036
 H    -2.656802    -0.607332     7.307736
 H    -1.574197    -2.000254     7.006747
 H     0.399934    -0.787984     5.271756
 H    -2.514714    -1.146161     4.838002
 N    -1.022791     1.750111     5.221897
 C    -1.160014     3.192010     5.091018
 C    -0.203652     3.941097     6.021318
 C    -0.521681     3.720658     7.505581
 C     0.533126     4.412376     8.367965
 N     0.334778     4.240914     9.817933
 C     0.981618     3.338753    10.566062
 N     1.581608     2.263290    10.022258
 N     0.999399     3.473426    11.915583
 H    -0.118932     1.396589     5.572592
 H    -2.210783     3.453998     5.301279
 H     0.833902     3.619181     5.823334
 H    -0.244393     5.017651     5.782140
 H    -1.526507     4.112081     7.744368
 H    -0.528055     2.639357     7.723276
 H     1.535260     4.031086     8.109702
 H     0.571104     5.494996     8.171881
 H    -0.274607     4.901475    10.295820
 H     2.508183     2.036835    10.413913
 H     1.527260     2.112252     9.009593
 H     1.557000     2.808564    12.446539
 H     0.942948     4.406565    12.314801
 H    -0.959872     3.492246     4.045135
 C     5.217099     1.723824    -0.356883
 C     5.154910     0.633908     0.720955
 C     6.528749     0.151315     1.233840
 C     7.284005     1.258688     1.991357
 C     6.358097    -1.091821     2.122649
 H     5.668440     2.653794     0.026841
 H     4.572446     0.999215     1.587628
 H     4.598445    -0.234931     0.322885
 H     7.134729    -0.136186     0.350556
 H     8.233658     0.880755     2.399276
 H     7.504941     2.120584     1.340909
 H     6.688648     1.609026     2.850488
 H     7.319714    -1.401936     2.559558
 H     5.682474    -0.863812     2.963008
 H     5.930151    -1.936367     1.555652
 H     5.820150     1.394071    -1.220218
 H     4.210896     1.979610    -0.726633
 C     6.817114     5.159945     2.390963
 C     5.492026     5.891877     2.269361
 O     5.407537     7.035213     1.794161
 C     7.283640     5.006345     3.852793
 H     7.330109     5.988648     4.349255
 H     6.602507     4.365023     4.431582
 H     8.283627     4.548750     3.896087
 H     6.751861     4.165296     1.918108
 H     7.546075     5.750582     1.817292
 N     4.388504     5.241483     2.755379
 C     3.078777     5.894270     2.638921
 C     2.941219     7.230306     3.379323
 O     2.216037     8.127046     2.930646
 C     2.103073     4.844875     3.231671
 C     2.799677     3.494500     2.989318
 C     4.291634     3.818998     3.154337
 H     2.858855     6.113573     1.580483
 H     2.008063     5.016115     4.314522
 H     1.104659     4.915681     2.778436
 H     2.476817     2.725045     3.704601
 H     2.599023     3.125473     1.970081
 H     4.933249     3.184950     2.525972
 H     4.599301     3.695405     4.202146
 N     3.592583     7.294585     4.572771
 C     3.362020     8.385906     5.504071
 C     3.114535     7.887781     6.944837
 O     2.050919     6.928948     6.990260
 C     2.746189     9.059637     7.852892
 H     4.035858     6.441364     4.923043
 H     2.478832     8.938270     5.144654
 H     4.046339     7.411375     7.317897
 H     2.469706     6.069184     6.709047
 H     2.625641     8.718262     8.891883
 H     3.520770     9.842639     7.829859
 H     1.792124     9.501065     7.520925
 H     4.219402     9.086200     5.505920
 C     3.296566     6.201605    10.942682
 C     3.805194     5.126527     9.978320
 S     4.589603     3.735382    10.912645
 H     2.479274     5.816538    11.572742
 H     3.007306     4.748431     9.327645
 H     4.564738     5.558205     9.307998
 H     4.094850     6.546550    11.616502
 H     2.906568     7.062569    10.374878
 C     7.839269     4.778009     8.580041
 C     6.644140     4.275095     7.767359
 S     6.397066     2.448940     7.903879
 H     7.950803     5.866578     8.442003
 H     8.777320     4.294455     8.264321
 H     7.686942     4.575850     9.652395
 H     5.708061     4.752637     8.077928
 H     6.768918     4.479337     6.692733
 H     3.782891     2.588442     8.616271
